# Supplementary material for: Genotypic characterisation of monepantel resistance in historical and newly derived field strains of Teladorsagia circumcincta
Source: Int J Parasitol Drugs Drug Resist. 2019 Oct 6;11:59–69. doi: 10.1016/j.ijpddr.2019.10.002 (PMC6796645; doi:10.1016/j.ijpddr.2019.10.002)
Supplement: Multimedia component 1 [file mmc1.xml]

<?xml version="1.0" encoding="UTF-8" standalone="no"?><data:data><datasets><author>frank.turnbull@glasgow.ac.uk</author><type>0</type><dataset><value>1</value><reason>Data will be made available on request</reason><comments/></dataset></datasets></data:data>
